# Supplementary material for: Molecular Characteristics of Radon Associated Lung Cancer Highlights MET Alterations
Source: Cancers (Basel). 2022 Oct 19;14(20):5113. doi: 10.3390/cancers14205113 (PMC9600309; doi:10.3390/cancers14205113)
Supplement: Supplementary file 1 [file cancers-14-05113-s001.zip]

Archive with 1 entries (1 files):
- cancers-1945801-supplementary.pdf
